# Supplementary material for: Learning by Heart or with Heart: Brain Asymmetry Reflects Pedagogical Practices
Source: Brain Sci. 2023 Aug 31;13(9):1270. doi: 10.3390/brainsci13091270 (PMC10526483; doi:10.3390/brainsci13091270)
Supplement: Supplementary file 1 [file brainsci-13-01270-s001.zip]

Archive with 1 entries (1 files):
- brainsci-2553178-supplementary.pdf
